# Supplementary material for: Dynamic Evolution of Aroma Characteristics in Ripened Pu-Erh Tea During Industrial Fermentation: Insights from GC-MS and Flavor Wheel Analysis
Source: Foods. 2026 Mar 13;15(6):1014. doi: 10.3390/foods15061014 (PMC13025987; doi:10.3390/foods15061014)
Supplement: Supplementary file 1 [file foods-15-01014-s001.zip]

Archive with 1 entries (1 files):
- foods-4163672-supplementary.pdf
